# Supplementary material for: Ethnobotanical Survey of Culturally Important Plants and Mushrooms in North-Western Part of Croatia
Source: Plants (Basel). 2024 Jun 5;13(11):1566. doi: 10.3390/plants13111566 (PMC11175058; doi:10.3390/plants13111566)
Supplement: Supplementary file 1 [file plants-13-01566-s001.zip]

Archive with 1 entries (1 files):
- suplement_Table S1.xlsx
