# Supplementary material for: Ethnobotanical Survey of Culturally Important Plants and Mushrooms in North-Western Part of Croatia
Source: Plants (Basel). 2024 Jun 5;13(11):1566. doi: 10.3390/plants13111566 (PMC11175058; doi:10.3390/plants13111566)
Supplement: Supplementary file 1 [file plants-13-01566-s001.zip › suplement_Table S1.xlsx]

## Sheet: 1st page
No.	Residence	Gender M/F	Year of birth	Education	Plant name	Part of a plant	Used as	Diseases for which the plant is used as a treatment and/or other uses of plants	Plant source
				primary school / secondary school / university		(flower, leaf, fruit, root, seed,...)	(infusion, fresh, cream, liqueur, spice, juice, compress, protection of herbs...)		gathered / cultivated / purchased
					1
					2
					3
					4
					5
					6
					7
					8
					9
					10
					11
					12
					13
					14
					15
					16
					17
					18
					19
					20

## Sheet: 2nd page
Recipe of medicinal preparations - infusion, tincture, balm, syrup...
Plant name	Recipe
In addition to plants, do you also collect mushrooms for food, how do you prepare them?
The name of the mushroom	The way of the preparation
